# Supplementary material for: Peripheral Venous Catheter-Related Adverse Events: Evaluation from a Multicentre Epidemiological Study in France (the CATHEVAL Project)
Source: PLoS One. 2017 Jan 3;12(1):e0168637. doi: 10.1371/journal.pone.0168637 (PMC5207628; doi:10.1371/journal.pone.0168637)
Supplement: S1 Table — (XLSX) [file pone.0168637.s006.xlsx]

## Sheet: S1_Table
S1 Table.	Kaplan-Meier estimates of time to first PVC-related adverse event occurrence
Time Interval (days)	Number at risk	PVCAEs	Lost	1-Prob(PVCAE)	Error	95% CI
0-1	815	47	16	0.9423	0.0082	0.924	0.9564
1-2	752	131	94	0.7782	0.0147	0.7478	0.8054
2-3	527	109	97	0.6172	0.018	0.5809	0.6514
3-4	321	70	73	0.4826	0.02	0.4429	0.5212
4-5	178	39	56	0.3769	0.0216	0.3345	0.4191
5-6	83	16	23	0.3042	0.0239	0.2581	0.3515
6-7	44	8	19	0.2489	0.0264	0.199	0.3019
7-8	17	4	4	0.1903	0.0326	0.1312	0.2579
8-9	9	1	3	0.1692	0.0352	0.107	0.2435
9-10	5	1	1	0.1354	0.0413	0.0674	0.227
10-11	3	0	1	0.1354	0.0413	0.0674	0.227
11-12	2	0	1	0.1354	0.0413	0.0674	0.227
12-13	1	0	1	0.1354	0.0413	0.0674	0.227
PVCAE: Peripheral venous catheter-related adverse events
95% CI: 95% Confidence interval
