# Supplementary material for: Peripheral Venous Catheter-Related Adverse Events: Evaluation from a Multicentre Epidemiological Study in France (the CATHEVAL Project)
Source: PLoS One. 2017 Jan 3;12(1):e0168637. doi: 10.1371/journal.pone.0168637 (PMC5207628; doi:10.1371/journal.pone.0168637)
Supplement: S2 Table — (XLSX) [file pone.0168637.s007.xlsx]

## Sheet: S2_Table
S2 Table.	Kaplan-Meier estimates of time to first PVC-related adverse event occurrence per event class
Time Interval (days)	Number at risk	PVCAEs	Lost	1-Prob(PVCAE)	Error	95% CI
Mechanical PVCAE
0-1	67	8	0	0.8806	0.0396	0.7754	0.9384
1-2	59	20	0	0.5821	0.0603	0.4551	0.6894
2-3	39	17	0	0.3284	0.0574	0.2199	0.4409
3-4	22	11	0	0.1642	0.0453	0.0875	0.2619
4-5	11	9	0	0.0299	0.0208	0.0056	0.0925
6-7	2	2	0	0	.	.	.
Clinical PVCAE
0-1	284	24	0	0.9155	0.0165	0.8766	0.9425
1-2	260	79	0	0.6373	0.0285	0.5785	0.6902
2-3	181	73	0	0.3803	0.0288	0.3239	0.4364
3-4	108	53	0	0.1937	0.0234	0.15	0.2415
4-5	55	29	0	0.0915	0.0171	0.0616	0.1286
5-6	26	16	0	0.0352	0.0109	0.0181	0.0614
6-7	10	6	0	0.0141	0.007	0.0047	0.0336
7-8	4	2	0	0.007	0.005	0.0014	0.0235
8-9	2	1	0	0.0035	0.0035	0.0003	0.0184
9-10	1	1	0	0	.	.	.
Dual PVCAE
0-1	75	15	0	0.8	0.0462	0.6904	0.8743
1-2	60	32	0	0.3733	0.0559	0.2653	0.4811
2-3	28	19	0	0.12	0.0375	0.059	0.2043
3-4	9	6	0	0.04	0.0226	0.0106	0.1022
4-5	3	1	0	0.0267	0.0186	0.0051	0.0833
7 -8	2	2	0	0	.	.	.
PVCAE: Peripheral venous catheter-related adverse events
95% CI: 95% Confidence interval
